# Supplementary material for: Structural and Functional Analysis of the Human IQSEC2 S1474Qfs*133 Mutation
Source: Biomolecules. 2025 Apr 29;15(5):635. doi: 10.3390/biom15050635 (PMC12109076; doi:10.3390/biom15050635)
Supplement: Supplementary file 1 [file biomolecules-15-00635-s001.zip]

Archive with 1 entries (1 files):
- biomolecules-3594988-supplementary.pdf
